# Supplementary material for: Aerobic exercise combined with chlorogenic acid exerts neuroprotective effects and reverses cognitive decline in Alzheimer’s disease model mice (APP/PS1) via the SIRT1/ /PGC-1α/PPARγ signaling pathway
Source: Front Aging Neurosci. 2023 Nov 16;15:1269952. doi: 10.3389/fnagi.2023.1269952 (PMC10693339; doi:10.3389/fnagi.2023.1269952)
Supplement: Supplementary file 1 [file Table_1.xlsx]

## Sheet: Sheet1
IL-1β/IL-6/TNF-α was determined by ELISA method
IL-1β
	CON	AD	GCA	EX	EX+GCA
repeat 1	407.346	783.985	670.498	599.47	565.635
repeat 2	398.517	806.356	644.626	620.783	559.816
repeat 3	395.956	820.294	629.443	568.62	507.562
	0.57775	1.117	0.954516	0.852822	0.80438
OD	0.56511	1.14903	0.917474	0.883337	0.796048
	0.561442	1.16898	0.895736	0.808652	0.721233
IL-6
	CON	AD	GCA	EX	EX+GCA
repeat 1	895.889	2765.81	1491.85	1980.63	1720.06
repeat 2	837.403	3093.36	2133.5	2177.03	2156.05
repeat 3	705.568	2828.84	1776.74	1909.1	1882.45
	1.24997	3.85945	2.08164	2.76372	2.40009
OD	1.16835	4.31653	2.97705	3.03779	3.00852
	0.984377	3.94741	2.4792	2.6639	2.62671
TNF-α
	CON	AD	GCA	EX	EX+GCA
repeat 1	394.045	807.842	738.849	666.19	577.652
repeat 2	364.696	780.02	687.727	675.74	595.292
repeat 3	408.653	816.635	743.165	669.668	625.479
	0.567865	1.15236	1.05491	0.952277	0.827215
OD	0.526408	1.11307	0.982699	0.965766	0.852131
	0.588498	1.16479	1.06101	0.95719	0.894772
MDA kit
	Con	AD	GCA	EX	GCA+EX
repeat 1	0.5288	1.5894	1.2095	1.1514	0.9737
repeat 2	0.581	1.6244	1.3924	1.2163	0.8996
repeat 3	0.4877	1.7289	1.4087	1.201	0.8649
CAT kit
	Con	AD	GCA	EX	GCA+EX
repeat 1	0.6785	0.3828	0.3769	0.2933	0.5162
repeat 2	0.6261	0.3256	0.374	0.3344	0.5714
repeat 3	0.6199	0.3627	0.3761	0.3724	0.5396
SOD kit
	Con	AD	GCA	EX	GCA+EX
repeat 1	5.9693	2.3352	3.8742	4.2165	4.0638
repeat 2	6.1001	2.3886	3.4405	4.3316	4.3084
repeat 3	6.0962	3.1676	3.0208	4.3587	4.3039
GSH-PX kit
	Con	AD	GCA	EX	GCA+EX
repeat 1	81.0028	40.177	68.0757	65.6675	70.4412
repeat 2	75.7834	47.1704	66.8832	72.8704	67.725
repeat 3	82.539	50.68	60.6375	68.6685	62.2073
H2O2 kit
	Con	AD	GCA	EX	GCA+EX
repeat 1	0.2236	1.4935	1.2538	1.2218	1.0189
repeat 2	0.2999	1.4624	1.101	1.1743	0.8042
repeat 3	0.2618	1.6968	1.2333	1.2408	1.1108
ROS kit
	Con	AD	GCA	EX	GCA+EX
repeat 1	1.0048	2.0986	1.879	1.8022	1.4117
repeat 2	0.9998	2.3913	1.7131	1.7189	1.2412
repeat 3	0.9993	2.2153	1.6509	1.8655	1.3354
Western Blot
		GAPDH1	SIRT1	SIRT1/GAPDH1	PGC-1α	PGC-1α/GAPDH2	GAPDH2	BACE1	BACE1/GAPDH2	PPARγ	GAPDH3	PPARγ/GAPDH3
repeat 1	CON	59841.6	60192.6	1.00587	62423.3	1.04314	70189.5	44627.1	0.635809	34925.2	41987.6	0.831798
	AD	66081.7	31908.2	0.482859	25742	0.389548	72237.8	85224.9	1.17978	22248.2	44459.1	0.50042
	EX	61709.9	52293.2	0.847403	42253	0.684703	70593.5	57323.4	0.812021	26205.1	44527.8	0.588512
	GCA	61948.7	45224.5	0.730031	45458.4	0.733806	65718.4	60084.6	0.914274	28209	47686.4	0.591553
	EX+GCA	63475.8	65450	1.0311	68860.3	1.08483	63071	36204.2	0.574023	47822.3	41761.5	1.14513
repeat 2	CON	58203.9	63136.3	1.08474	56412.4	0.969219	59465	32256	0.542437	36368.3	32504.3	1.11888
	AD	64122.5	30230.4	0.471448	31121.1	0.485338	64201.5	75787.6	1.18046	27054.7	39674.9	0.681909
	EX	58951.7	48574.9	0.823977	41911	0.710938	60997.9	54565.6	0.894548	27079.3	38951.4	0.695208
	GCA	64598.2	42812.9	0.662757	45216.3	0.699963	58503.6	46789.2	0.799766	28850.4	38262.7	0.754009
	EX+GCA	63203.8	72194.4	1.14225	73794.7	1.16757	63623	19472.3	0.306057	42303	37515.1	1.12763
repeat 3	CON	61215.6	51572	0.842464	58668.8	0.958397	76853.5	35184.4	0.457811	33563.8	42041.6	0.798346
	AD	67424.2	23928.5	0.354894	42515.9	0.630574	69757.7	80284.1	1.1509	14896.4	37530	0.396921
	EX	77163.4	47399.6	0.614276	53695.2	0.695863	74444.1	55076.5	0.739837	27622.7	36908.6	0.748408
	GCA	65442.6	30131.9	0.460432	48226.8	0.736932	71746.2	49012.3	0.683135	25985	44083.6	0.589448
	EX+GCA	58784.5	73456.8	1.2496	77999.5	1.32687	74207.3	27606.8	0.372022	43009.6	36842.2	1.1674
MWM
Learning curve
	CON								AD								GCA								EX								EX+GCA
	MICE1	MICE2	MICE3	MICE4	MICE5	MICE6	MICE7	MICE8	MICE1	MICE2	MICE3	MICE4	MICE5	MICE6	MICE7	MICE8	MICE1	MICE2	MICE3	MICE4	MICE5	MICE6	MICE7	MICE8	MICE1	MICE2	MICE3	MICE4	MICE5	MICE6	MICE7	MICE8	MICE1	MICE2	MICE3	MICE4	MICE5	MICE6	MICE7	MICE8
DAY1	99	95	95	95	95	93	95	85	95	95	95	95	95	95	95	94	95	95	95	93	93	85	95	94	95	95	95	93	90	85	95	94	95	95	95	93	90	94	95	94
DAY2	48	45	50	37	40	38	45	30	80	92	78	88	91	87	90	74	65	64	71	74	73	77	67	67	60	59	66	69	68	72	62	62	65	60	45	65	55	55	45	45
DAY3	34	35	22	44	25	36	28	28	73	85	71	81	84	80	83	67	51	50	57	60	59	63	53	53	49	48	55	58	57	61	51	51	57	52	37	57	47	47	37	37
DAY4	29	35	10	20	25	35	26	26	68	80	66	76	79	75	78	62	41	40	47	50	49	53	43	43	50	49	56	59	58	62	52	52	47	41	31	31	41	39	31	33
DAY5	14	35	10	20	25	20	26	30	60.5	72.5	58.5	68.5	71.5	67.5	70.5	54.5	36	35	42	45	44	48	38	38	34	33	40	43	42	46	36	36	26	33	23	35	40	28	37	46
DAY6	14	9	14	24	12	26	17	15	58	70	56	66	69	65	68	52	33	32	39	42	41	45	35	35	31	30	37	40	39	43	33	33	18	25	15	27	32	20	29	38
Latency to platform
	CON	AD	GCA	EX	EX+GCA
MICE1	16.6214	58.7583	43.846	40.3929	38.0947
MICE2	11.0971	68.9798	53.771	42.1425	26.9499
MICE3	17.9349	64	35.1037	39.1448	41.6159
MICE4	25.5504	58.7961	41.0524	43.8697	25.6774
MICE5	10.2629	65.9438	57.5878	37.8134	37.8291
MICE6	10.263	44.1759	49.2907	41.9956	30
MICE7	26.0391	46.0783	47.8103	38.8024	29
MICE8	18.9767	57.8209	37.903	52	37.7355
crossing
	CON	AD	GCA	EX	EX+GCA
MICE1	9	1	9	3	4
MICE2	6	0	7	6	7
MICE3	9	0	7	5	5
MICE4	9	2	3	8	8
MICE5	5	0	3	3	3
MICE6	5	1	0	5	6
MICE7	7	0	3	4	4
MICE8	4	1	2	9	9
percentage in target quadrant
	CON	AD	GCA	EX	EX+GCA
MICE1	64.9474	14.38	26.746	26.1006	49.8947
MICE2	54.7878	24	37.671	38.9983	40.7499
MICE3	67.363	14.4951	52	52	52.4158
MICE4	81.3685	14.4511	36	35.3813	47
MICE5	53.2535	27.8973	49.4878	48.5943	46.6291
MICE6	53.2538	31	33.1907	34.3748	62
MICE7	80.2674	29	34.7103	35.5846	56
MICE8	69.279	12.6165	35	35.9856	43.5355
SIRT1
Tukey's multiple comparisons test	Mean Diff.	95.00% CI of diff.	Below threshold?	Summary	Adjusted P Value
Column A vs. Column B	0.5413	0.2270 to 0.8556	Yes	**	0.0015	A-B
Column A vs. Column C	0.2158	-0.09847 to 0.5301	No	ns	0.2343	A-C
Column A vs. Column D	0.36	0.04568 to 0.6742	Yes	*	0.0238	A-D
Column A vs. Column E	-0.1633	-0.4776 to 0.1510	No	ns	0.4698	A-E
Column B vs. Column C	-0.3255	-0.6398 to -0.01121	Yes	*	0.0417	B-C
Column B vs. Column D	-0.1813	-0.4956 to 0.1329	No	ns	0.3764	B-D
Column B vs. Column E	-0.7046	-1.019 to -0.3903	Yes	***	0.0002	B-E
Column C vs. Column D	0.1441	-0.1701 to 0.4584	No	ns	0.5792	C-D
Column C vs. Column E	-0.3791	-0.6934 to -0.06482	Yes	*	0.0175	C-E
Column D vs. Column E	-0.5232	-0.8375 to -0.2090	Yes	**	0.0019	D-E
PGC-1α
Tukey's multiple comparisons test	Mean Diff.	95.00% CI of diff.	Below threshold?	Summary	Adjusted P Value
CON vs. AD	0.4884	0.2715 to 0.7054	Yes	***	0.0002	A-B
CON vs. EX	0.2931	0.07616 to 0.5100	Yes	**	0.0085	A-C
CON vs. GCA	0.2667	0.04976 to 0.4836	Yes	*	0.0156	A-D
CON vs. EX+GCA	-0.2028	-0.4198 to 0.01409	No	ns	0.0696	A-E
AD vs. EX	-0.1953	-0.4123 to 0.02157	No	ns	0.0829	B-C
AD vs. GCA	-0.2217	-0.4387 to -0.004825	Yes	*	0.0446	B-D
AD vs. EX+GCA	-0.6913	-0.9082 to -0.4743	Yes	****	<0.0001	B-E
EX vs. GCA	-0.0264	-0.2433 to 0.1905	No	ns	0.9937	C-D
EX vs. EX+GCA	-0.4959	-0.7128 to -0.2790	Yes	***	0.0002	C-E
GCA vs. EX+GCA	-0.4695	-0.6864 to -0.2526	Yes	***	0.0002	D-E
BACE1
Tukey's multiple comparisons test	Mean Diff.	95.00% CI of diff.	Below threshold?	Summary	Adjusted P Value
CON vs. AD	-0.625	-0.8857 to -0.3643	Yes	***	0.0001	A-B
CON vs. EX	-0.2701	-0.5308 to -0.009435	Yes	*	0.0416	A-C
CON vs. GCA	-0.2537	-0.5144 to 0.006976	No	ns	0.0573	A-D
CON vs. EX+GCA	0.128	-0.1327 to 0.3887	No	ns	0.5202	A-E
AD vs. EX	0.3549	0.09423 to 0.6156	Yes	**	0.0081	B-C
AD vs. GCA	0.3713	0.1106 to 0.6320	Yes	**	0.006	B-D
AD vs. EX+GCA	0.753	0.4923 to 1.014	Yes	****	<0.0001	B-E
EX vs. GCA	0.01641	-0.2443 to 0.2771	No	ns	0.9995	C-D
EX vs. EX+GCA	0.3981	0.1374 to 0.6588	Yes	**	0.0037	C-E
GCA vs. EX+GCA	0.3817	0.1210 to 0.6424	Yes	**	0.0049	D-E
PPAR
Tukey's multiple comparisons test	Mean Diff.	95.00% CI of diff.	Below threshold?	Summary	Adjusted P Value
CON vs. AD	0.3899	0.07702 to 0.7028	Yes	*	0.0143	B-C
CON vs. EX	0.239	-0.07394 to 0.5519	No	ns	0.1632	B-D
CON vs. GCA	0.2713	-0.04157 to 0.5842	No	ns	0.0981	B-E
CON vs. EX+GCA	-0.2304	-0.5433 to 0.08253	No	ns	0.186	B-F
AD vs. EX	-0.151	-0.4639 to 0.1619	No	ns	0.5356	C-D
AD vs. GCA	-0.1186	-0.4315 to 0.1943	No	ns	0.7263	C-E
AD vs. EX+GCA	-0.6203	-0.9332 to -0.3074	Yes	***	0.0005	C-F
EX vs. GCA	0.03237	-0.2805 to 0.3453	No	ns	0.9966	D-E
EX vs. EX+GCA	-0.4693	-0.7822 to -0.1564	Yes	**	0.0042	D-F
GCA vs. EX+GCA	-0.5017	-0.8146 to -0.1888	Yes	**	0.0026	E-F
IL-1β
Tukey's multiple comparisons test	Mean Diff.	95.00% CI of diff.	Below threshold?	Summary	Adjusted P Value
CON vs. AD	-402.9	-463.2 to -342.7	Yes	****	<0.0001	A-B
CON vs. GCA	-247.6	-307.8 to -187.3	Yes	****	<0.0001	A-C
CON vs. EX	-195.7	-255.9 to -135.4	Yes	****	<0.0001	A-D
CON vs. EX+GCA	-143.7	-204.0 to -83.49	Yes	***	0.0001	A-E
AD vs. GCA	155.4	95.12 to 215.6	Yes	****	<0.0001	B-C
AD vs. EX	207.3	147.0 to 267.5	Yes	****	<0.0001	B-D
AD vs. EX+GCA	259.2	199.0 to 319.4	Yes	****	<0.0001	B-E
GCA vs. EX	51.9	-8.342 to 112.1	No	ns	0.1009	C-D
GCA vs. EX+GCA	103.9	43.61 to 164.1	Yes	**	0.0015	C-E
EX vs. EX+GCA	51.95	-8.287 to 112.2	No	ns	0.1004	D-E
IL-6
Tukey's multiple comparisons test	Mean Diff.	95.00% CI of diff.	Below threshold?	Summary	Adjusted P Value
CON vs. AD	-2083	-2635 to -1531	Yes	****	<0.0001	A-B
CON vs. GCA	-987.7	-1540 to -435.9	Yes	**	0.0011	A-C
CON vs. EX	-1209	-1761 to -657.5	Yes	***	0.0002	A-D
CON vs. EX+GCA	-1107	-1658 to -554.7	Yes	***	0.0005	A-E
AD vs. GCA	1095	543.5 to 1647	Yes	***	0.0005	B-C
AD vs. EX	873.8	321.9 to 1426	Yes	**	0.0028	B-D
AD vs. EX+GCA	976.5	424.7 to 1528	Yes	**	0.0012	B-E
GCA vs. EX	-221.6	-773.4 to 330.3	No	ns	0.6854	C-D
GCA vs. EX+GCA	-118.8	-670.7 to 433.0	No	ns	0.9498	C-E
EX vs. EX+GCA	102.7	-449.1 to 654.6	No	ns	0.9697	D-E
TNF-α
Tukey's multiple comparisons test	Mean Diff.	95.00% CI of diff.	Below threshold?	Summary	Adjusted P Value
CON vs. AD	-412.4	-471.6 to -353.2	Yes	****	<0.0001	A-B
CON vs. GCA	-334.1	-393.3 to -274.9	Yes	****	<0.0001	A-C
CON vs. EX	-281.4	-340.6 to -222.2	Yes	****	<0.0001	A-D
CON vs. EX+GCA	-210.3	-269.5 to -151.2	Yes	****	<0.0001	A-E
AD vs. GCA	78.25	19.06 to 137.4	Yes	**	0.0098	B-C
AD vs. EX	131	71.78 to 190.2	Yes	***	0.0002	B-D
AD vs. EX+GCA	202	142.8 to 261.2	Yes	****	<0.0001	B-E
GCA vs. EX	52.71	-6.473 to 111.9	No	ns	0.0872	C-D
GCA vs. EX+GCA	123.8	64.58 to 183.0	Yes	***	0.0003	C-E
EX vs. EX+GCA	71.06	11.87 to 130.2	Yes	*	0.018	D-E
MDA kit
Tukey's multiple comparisons test	Mean Diff.	95.00% CI of diff.	Below threshold?	Summary	Adjusted P Value
Con vs. AD	-1.115	-1.301 to -0.9292	Yes	****	<0.0001	A-B
Con vs. GCA	-0.8044	-0.9903 to -0.6185	Yes	****	<0.0001	A-C
Con vs. EX	-0.6571	-0.8430 to -0.4712	Yes	****	<0.0001	A-D
Con vs. GCA+EX	-0.3802	-0.5661 to -0.1943	Yes	***	0.0004	A-E
AD vs. GCA	0.3107	0.1248 to 0.4966	Yes	**	0.0019	B-C
AD vs. EX	0.458	0.2721 to 0.6439	Yes	****	<0.0001	B-D
AD vs. GCA+EX	0.7348	0.5489 to 0.9207	Yes	****	<0.0001	B-E
GCA vs. EX	0.1473	-0.03859 to 0.3332	No	ns	0.142	C-D
GCA vs. GCA+EX	0.4241	0.2382 to 0.6100	Yes	***	0.0002	C-E
EX vs. GCA+EX	0.2768	0.09095 to 0.4627	Yes	**	0.0044	D-E
CAT kit
Tukey's multiple comparisons test	Mean Diff.	95.00% CI of diff.	Below threshold?	Summary	Adjusted P Value
Con vs. AD	0.2845	0.2065 to 0.3625	Yes	****	<0.0001	A-B
Con vs. GCA	0.2658	0.1878 to 0.3438	Yes	****	<0.0001	A-C
Con vs. EX	0.3081	0.2301 to 0.3861	Yes	****	<0.0001	A-D
Con vs. GCA+EX	0.0991	0.02110 to 0.1771	Yes	*	0.0127	A-E
AD vs. GCA	-0.01863	-0.09664 to 0.05937	No	ns	0.9289	B-C
AD vs. EX	0.02367	-0.05434 to 0.1017	No	ns	0.8503	B-D
AD vs. GCA+EX	-0.1854	-0.2634 to -0.1074	Yes	***	0.0001	B-E
GCA vs. EX	0.0423	-0.03570 to 0.1203	No	ns	0.4315	C-D
GCA vs. GCA+EX	-0.1667	-0.2447 to -0.08873	Yes	***	0.0003	C-E
EX vs. GCA+EX	-0.209	-0.2870 to -0.1310	Yes	****	<0.0001	D-E
SOD kit
Tukey's multiple comparisons test	Mean Diff.	95.00% CI of diff.	Below threshold?	Summary	Adjusted P Value
Con vs. AD	3.425	2.637 to 4.213	Yes	****	<0.0001	A-B
Con vs. GCA	2.61	1.822 to 3.398	Yes	****	<0.0001	A-C
Con vs. EX	1.753	0.9649 to 2.541	Yes	***	0.0002	A-D
Con vs. GCA+EX	1.83	1.042 to 2.618	Yes	***	0.0001	A-E
AD vs. GCA	-0.8147	-1.603 to -0.02666	Yes	*	0.0421	B-C
AD vs. EX	-1.672	-2.460 to -0.8838	Yes	***	0.0003	B-D
AD vs. GCA+EX	-1.595	-2.383 to -0.8069	Yes	***	0.0004	B-E
GCA vs. EX	-0.8571	-1.645 to -0.06906	Yes	*	0.032	C-D
GCA vs. GCA+EX	-0.7802	-1.568 to 0.007836	No	ns	0.0526	C-E
EX vs. GCA+EX	0.0769	-0.7111 to 0.8649	No	ns	0.9973	D-E
GSH-PX kit
Tukey's multiple comparisons test	Mean Diff.	95.00% CI of diff.	Below threshold?	Summary	Adjusted P Value
Con vs. AD	33.77	22.51 to 45.03	Yes	****	<0.0001	A-B
Con vs. GCA	14.58	3.317 to 25.84	Yes	*	0.0112	A-C
Con vs. EX	10.71	-0.5531 to 21.97	No	ns	0.0642	A-D
Con vs. GCA+EX	12.98	1.725 to 24.24	Yes	*	0.0229	A-E
AD vs. GCA	-19.19	-30.45 to -7.930	Yes	**	0.0016	B-C
AD vs. EX	-23.06	-34.32 to -11.80	Yes	***	0.0004	B-D
AD vs. GCA+EX	-20.78	-32.04 to -9.523	Yes	***	0.0009	B-E
GCA vs. EX	-3.87	-15.13 to 7.389	No	ns	0.7874	C-D
GCA vs. GCA+EX	-1.592	-12.85 to 9.667	No	ns	0.9889	C-E
EX vs. GCA+EX	2.278	-8.982 to 13.54	No	ns	0.9595	D-E
H2O2 kit
Tukey's multiple comparisons test	Mean Diff.	95.00% CI of diff.	Below threshold?	Summary	Adjusted P Value
Con vs. AD	-1.289	-1.559 to -1.019	Yes	****	<0.0001	A-B
Con vs. GCA	-0.9343	-1.204 to -0.6643	Yes	****	<0.0001	A-C
Con vs. EX	-0.9505	-1.221 to -0.6806	Yes	****	<0.0001	A-D
Con vs. GCA+EX	-0.7162	-0.9862 to -0.4462	Yes	****	<0.0001	A-E
AD vs. GCA	0.3549	0.08489 to 0.6248	Yes	*	0.0102	B-C
AD vs. EX	0.3386	0.06862 to 0.6086	Yes	*	0.0138	B-D
AD vs. GCA+EX	0.5729	0.3030 to 0.8429	Yes	***	0.0003	B-E
GCA vs. EX	-0.01627	-0.2862 to 0.2537	No	ns	0.9996	C-D
GCA vs. GCA+EX	0.2181	-0.05191 to 0.4880	No	ns	0.1318	C-E
EX vs. GCA+EX	0.2343	-0.03565 to 0.5043	No	ns	0.0977	D-E
ROS kit
Tukey's multiple comparisons test	Mean Diff.	95.00% CI of diff.	Below threshold?	Summary	Adjusted P Value
Con vs. AD	-1.234	-1.498 to -0.9696	Yes	****	<0.0001	A-B
Con vs. GCA	-0.7464	-1.011 to -0.4822	Yes	****	<0.0001	A-C
Con vs. EX	-0.7942	-1.058 to -0.5301	Yes	****	<0.0001	A-D
Con vs. GCA+EX	-0.3281	-0.5923 to -0.06396	Yes	*	0.0146	A-E
AD vs. GCA	0.4874	0.2232 to 0.7516	Yes	***	0.0009	B-C
AD vs. EX	0.4395	0.1754 to 0.7037	Yes	**	0.002	B-D
AD vs. GCA+EX	0.9056	0.6415 to 1.170	Yes	****	<0.0001	B-E
GCA vs. EX	-0.04787	-0.3120 to 0.2163	No	ns	0.9725	C-D
GCA vs. GCA+EX	0.4182	0.1541 to 0.6824	Yes	**	0.0028	C-E
EX vs. GCA+EX	0.4661	0.2019 to 0.7303	Yes	**	0.0012	D-E
